# Supplementary material for: Non-Viral Systems Based on PAMAM-Calix-Dendrimers for Regulatory siRNA Delivery into Cancer Cells
Source: Int J Mol Sci. 2024 Nov 24;25(23):12614. doi: 10.3390/ijms252312614 (PMC11641217; doi:10.3390/ijms252312614)
Supplement: Supplementary file 1 [file ijms-25-12614-s001.zip]

Archive with 1 entries (1 files):
- ijms-3308747-supplementary.pdf
